# Supplementary material for: Photosensitized Thermoplastic Nano-Photocatalysts Active in the Visible Light Range for Potential Applications Inside Extraterrestrial Facilities
Source: Nanomaterials (Basel). 2022 Mar 17;12(6):996. doi: 10.3390/nano12060996 (PMC8948973; doi:10.3390/nano12060996)
Supplement: Supplementary file 1 [file nanomaterials-12-00996-s001.zip]

Archive with 1 entries (1 files):
- nanomaterials-1633858-supplementary.pdf
